# Supplementary material for: An Assessment of Dispersion-Corrected DFT Methods for Modeling Nonbonded Interactions in Protein Kinase Inhibitor Complexes
Source: Molecules. 2024 Jan 6;29(2):0. doi: 10.3390/molecules29020304 (PMC11154270; doi:10.3390/molecules29020304)
Supplement: Supplementary file 1 [file molecules-29-00304-s001.zip]

Archive with 1 entries (1 files):
- molecules-2719919-supplementary.pdf
